# Supplementary material for: Aerobic Composting and Anaerobic Digestion Decrease the Copy Numbers of Antibiotic-Resistant Genes and the Levels of Lactose-Degrading Enterobacteriaceae in Dairy Farms in Hokkaido, Japan
Source: Front Microbiol. 2021 Sep 30;12:737420. doi: 10.3389/fmicb.2021.737420 (PMC8515179; doi:10.3389/fmicb.2021.737420)
Supplement: Supplementary file 3 [file Table_7.xlsx]

## Sheet: Sheet1
Table S7. Correlation between ARG copy numbers and relative abundance of dominant bacterial groups at order level.
AC		Burkholderiales	Gammaproteobacteria	Oceanospirillales	Clostridia	Halanaerobiales	Gemm.5	Rhodospirillales	Deltaproteobacteria	Myxococcales	Alteromonadales	Chromatiales	Xanthomonadales	Deinococcales	Erysipelotrichales	Desulfovibrionales	Campylobacterales	Pseudomonadales	Acholeplasmatales	Clostridiales	Natranaerobiales	Thermoanaerobacterales	OPB54	Phycisphaerales	WD2101	Pirellulales	Planctomycetales	Proteobacteria	Alphaproteobacteria	Caulobacterales	Rhizobiales	Rhodobacterales	Sphingomonadales	Betaproteobacteria	Rhodocyclales	Bdellovibrionales	Enterobacteriales	Spirochaetales	Synergistales	TM7.1	TM7.3	CW040	EW055	Verrucomicrobiales
tetA	r	0.389149	0.403226	0.362468	0.475055	0.370007	0.521672	0.457347	0.49205	0.383641	0.377933	0.565356	0.455137	0.390481	-0.186559	-0.128411	-0.120247	-0.0641496	0.270291	-0.435117	-0.0402211	0.170486	0.204521	0.31499	0.264094	0.135682	0.114673	0.343847	0.223658	-0.0564969	0.306085	0.064025	0.0873235	0.0452257	0.28214	0.310006	-0.135452	-0.311794	-0.174165	0.24849	0.0606752	-0.176809	0.157495	0.168226
	p	0.0277099	0.0221162	0.0414726	0.00600457	0.0371213	0.00219825	0.00849518	0.00422988	0.0301916	0.0329523	0.000746922	0.00886021	0.0271354	0.30661	0.483672	0.512118	0.727235	0.134609	0.0128148	0.826992	0.350871	0.261508	0.0790935	0.144132	0.45904	0.532006	0.0539897	0.218501	0.758748	0.0884266	0.727744	0.634621	0.805851	0.1177	0.084218	0.459808	0.0823517	0.340417	0.17026	0.741491	0.333023	0.389309	0.357389
tetB	r	0.36477	0.456012	0.355124	-0.133824	-0.066445	-0.0654896	-0.0939278	-0.00275813	0.0607895	0.334677	0.111446	0.0922005	-0.16118	0.352186	0.424584	0.447557	0.389663	0.613662	0.132698	-0.0254228	-0.162855	0.0834779	0.0859063	-0.143051	-0.323291	-0.0907429	0.0801696	0.0615336	0.0630754	-0.291056	0.057971	0.13337	0.106577	0.139947	0.283445	0.0249618	0.284272	-0.180236	0.0300562	0.230789	0.0392908	0.162912	0.119428
	p	0.0401031	0.0087142	0.0460971	0.46527	0.717864	0.721759	0.609121	0.988047	0.741021	0.0611653	0.543686	0.615748	0.378166	0.0480584	0.015431	0.0102146	0.027487	0.000187625	0.469066	0.890151	0.373164	0.649664	0.640149	0.434772	0.0710955	0.621364	0.662715	0.737961	0.731633	0.106059	0.752646	0.466798	0.561536	0.444906	0.115938	0.892131	0.114834	0.323583	0.870286	0.203786	0.830936	0.372994	0.515019
blaTEM	r	0.271652	-0.0736804	0.175542	-0.184054	-0.18854	-0.0774649	-0.277564	-0.176152	0.00778402	-0.104472	0.0851324	0.239575	0.0212177	0.229159	0.182637	0.0533817	0.328079	0.251194	0.0872434	0.010245	-0.124701	-0.114592	-0.17723	-0.0694384	-0.0662589	-0.0470944	-0.133677	-0.0899054	0.0479837	0.0117302	0.0757659	0.0559531	-0.0400359	0.0153418	0.0292173	0.0623078	-0.0644644	-0.0265611	-0.0254616	0.0301515	0.199049	0.0236049	0.180334
	p	0.13258	0.688596	0.336553	0.313267	0.30141	0.673458	0.124032	0.334849	0.966274	0.569335	0.643175	0.186618	0.908237	0.207087	0.317071	0.77169	0.0667772	0.165507	0.634933	0.955621	0.496498	0.532297	0.331853	0.705705	0.718622	0.79799	0.465763	0.624601	0.794256	0.949195	0.680238	0.761003	0.827777	0.933583	0.873877	0.734781	0.725947	0.885264	0.889984	0.869878	0.274761	0.897963	0.323317
Liquid component of AD		Lactobacillales	Desulfovibrionales	Bifidobacteriales	Spirochaetales	Verrucomicrobiales	Oceanospirillales	Clostridiales	Betaproteobacteria	Aeromonadales	Actinomycetales	Coriobacteriales	Bacteroidales	Bacilli	Methanobacteriales	Methanomicrobiales	Methanosarcinales	E2	Bacteria	Actinobacteria	Bacteroidetes	Flavobacteriales	Sphingobacteriales	Saprospirales	Anaerolineae	Anaerolineales	Firmicutes	Bacillales	Haloplasmatales	Clostridia	Halanaerobiales	Natranaerobiales	Thermoanaerobacterales	Erysipelotrichales	OPB54	Lentisphaerae	Victivallales	Z20	noFP_H4	OD1	ABY1	SHA-1	Pirellulales	Proteobacteria	Alphaproteobacteria	Rhizobiales	Rhodobacterales	Burkholderiales	Deltaproteobacteria
tetA	r	0.512174	0.541422	0.414851	0.571304	0.511603	0.406973	0.301739	0.172185	0.359623	0.334783	0.307826	0.38087	0.369887	-0.461739	-0.315165	-0.30015	0.103609	-0.501739	-0.354977	0.00782609	-0.0182609	0.0950776	-0.087782	-0.461841	-0.490116	-0.206087	-0.297391	0.0111511	-0.409565	-0.100825	-0.596186	-0.390349	0.0113043	-0.499286	-0.581237	0.00569568	-0.431405	-0.492507	-0.486931	-0.523172	-0.581716	-0.380421	-0.220144	-0.120924	-0.200072	-0.183528	-0.153913	-0.439443
	p	0.0105064	0.00628826	0.0438281	0.0035447	0.0106076	0.0484152	0.151871	0.421089	0.0843435	0.109804	0.143375	0.0663318	0.0752323	0.0231241	0.13359	0.154146	0.629962	0.0124872	0.0887306	0.971048	0.932507	0.658546	0.683366	0.0230897	0.0150451	0.333972	0.158154	0.958756	0.0468662	0.639236	0.00210801	0.0593181	0.95819	0.0129948	0.00289474	0.978927	0.035303	0.0144867	0.0158163	0.00870724	0.00286614	0.0666786	0.301295	0.573535	0.348579	0.390655	0.47272	0.0316679
tetB	r	0.568696	0.414003	0.498695	0.606087	0.187366	0.169935	0.57913	0.442072	0.524102	-0.0252174	-0.0756522	0.331304	0.150566	-0.514783	-0.247378	-0.144964	-0.125045	-0.393913	-0.488325	-0.153043	-0.227826	-0.208643	-0.387704	-0.289464	-0.337412	-0.141739	-0.102609	-0.350795	-0.112174	-0.103148	-0.404163	-0.240527	0.122609	-0.287603	-0.405241	-0.0245352	-0.416221	-0.309908	-0.336856	-0.305261	-0.349866	-0.316341	-0.0531536	-0.280828	-0.426939	-0.427923	-0.386087	-0.434186
	p	0.00373452	0.0443049	0.0131198	0.00169409	0.380647	0.427274	0.00302339	0.0305462	0.00856774	0.90689	0.725335	0.113775	0.482516	0.0100541	0.243846	0.499137	0.560444	0.0568347	0.0154749	0.475255	0.284307	0.327879	0.0612149	0.170076	0.106869	0.508832	0.633287	0.0928232	0.601772	0.631494	0.0501386	0.25757	0.568167	0.172963	0.0494718	0.909398	0.0430667	0.140549	0.107485	0.146913	0.0937515	0.132067	0.805163	0.183761	0.037461	0.0369766	0.0623972	0.0340098
blaTEM	r	0.450435	0.410524	0.37817	0.396522	0.554126	0.128976	0.0713043	-0.0381172	0.202578	0.625217	0.504348	0.586957	0.434291	-0.291304	-0.371507	-0.501799	0.00178636	-0.515652	-0.176094	0.322609	0.0747826	0.115326	-0.0795525	-0.547333	-0.504747	-0.436522	-0.66087	0.0919965	-0.627826	-0.293646	-0.616303	-0.532951	0.093913	-0.633263	-0.398472	0.160793	-0.355485	-0.575211	-0.603088	-0.661632	-0.68858	-0.58259	-0.439403	0.082831	0.00982495	0.157974	-0.00173913	-0.459597
	p	0.0271871	0.0463032	0.0684411	0.0550684	0.0049598	0.54808	0.740575	0.859641	0.342447	0.00108765	0.0119654	0.00256853	0.0339617	0.167254	0.0738653	0.012475	0.99339	0.00990697	0.410456	0.124164	0.728375	0.591535	0.71175	0.00563726	0.0118872	0.0329529	0.000438955	0.668987	0.00102159	0.163712	0.00134181	0.00732992	0.662485	0.00089491	0.0537759	0.452908	0.0882427	0.00327572	0.00181139	0.000429972	0.000199113	0.00281452	0.0316855	0.700395	0.963658	0.460973	0.993565	0.0238537
Solid component of AD		Flavobacteriales	Clostridia	Alteromonadales	Bacteroidales	Clostridiales	Betaproteobacteria	Desulfovibrionales	Campylobacterales	Aeromonadales	Enterobacteriales	Spirochaetales	Anaeroplasmatales	Bifidobacteriales	Methanobacteriales	Bacteria	Actinomycetales	Coriobacteriales	Bacteroidetes	Cytophagales	Sphingobacteriales	Caldilineales	Sphaerobacterales	Firmicutes	Bacilli	Bacillales	Lactobacillales	Halanaerobiales	Natranaerobiales	Thermoanaerobacterales	Erysipelotrichales	OPB54	Gemm.5	SHA.1	Pirellulales	Proteobacteria	Alphaproteobacteria	Rhizobiales	Rhodobacterales	Rhodospirillales	Sphingomonadales	Burkholderiales	Methylophilales	Deltaproteobacteria	Bdellovibrionales	Myxococcales	Gammaproteobacteria	Oceanospirillales	Pseudomonadales
tetA	r	0.6	0.715826	0.56044	-0.156044	-0.0901099	0.0176018	-0.0422248	0.0600037	-0.105614	0.416333	0.0241758	-0.0211227	-0.248625	-0.507692	0.213187	-0.0857143	-0.250825	-0.0197802	0.492259	0.500031	0.0117349	0.415414	-0.406593	-0.217582	0.415385	-0.415385	0.343132	0.0457509	0.302241	-0.287912	0.105227	0.274596	-0.0445925	0.137113	0.0637363	0.126674	0.473363	0.448359	0.168582	0.500972	0.424176	0.424802	0.276474	0.451799	0.330923	0.27033	0.298016	-0.30989
	p	0.0233084	0.00398816	0.0371045	0.594235	0.759339	0.952376	0.886035	0.838539	0.719345	0.138672	0.934619	0.942863	0.391381	0.0638392	0.464303	0.770785	0.387065	0.946489	0.0737571	0.0686352	0.968241	0.139635	0.149102	0.454919	0.139666	0.139666	0.229721	0.876582	0.293596	0.318193	0.720335	0.342067	0.879686	0.640201	0.828626	0.666084	0.08733	0.107852	0.564537	0.0680324	0.130637	0.13001	0.33864	0.104848	0.247807	0.349919	0.30073	0.280933
tetB	r	-0.134066	0.0492864	0.279121	0.578022	0.604396	0.666667	0.628928	0.722267	0.626641	0.802928	0.626374	0.593784	0.308031	-0.265934	-0.569231	-0.221978	0.193619	-0.0945055	-0.074176	-0.208902	-0.476435	-0.288678	0.010989	0.151648	-0.292308	0.349451	-0.308819	-0.434634	-0.468918	0.349451	-0.425483	-0.335617	-0.518681	-0.564187	-0.393407	-0.177789	-0.240015	0.0388883	-0.37088	-0.0320256	-0.27033	0.152553	-0.334916	-0.218033	-0.457659	-0.323077	0.18764	0.41978
	p	0.64772	0.867119	0.333845	0.030383	0.0220569	0.00921753	0.0159766	0.00352987	0.016482	0.000545015	0.0165419	0.0251685	0.283981	0.358113	0.0336194	0.44563	0.50718	0.747938	0.801032	0.473539	0.0850124	0.31685	0.970258	0.604791	0.310526	0.22069	0.282687	0.120419	0.0907602	0.22069	0.129329	0.240754	0.0573862	0.0355876	0.164032	0.543135	0.408515	0.894993	0.191728	0.913454	0.349919	0.602612	0.2418	0.453964	0.0998668	0.259874	0.520632	0.135101
blaTEM	r	-0.0197802	-0.0492864	-0.424176	0.2	0.279121	0.00440044	0.175566	0.0644484	0.396638	0.306531	0.248352	0.499905	0.640264	0.389011	-0.274725	0.358242	0.440044	-0.0989011	0.074176	0.0644484	-0.157247	0.0117349	-0.0153846	0.472527	-0.318681	0.476923	0.0228755	-0.221892	-0.353355	0.257143	-0.354569	0.115002	-0.377862	-0.460791	-0.265934	-0.284462	-0.128897	0.434634	-0.267483	-0.285943	-0.178022	-0.673581	-0.375376	-0.334916	-0.373169	-0.156044	-0.19647	0.318681
	p	0.946489	0.867119	0.130637	0.493004	0.333845	0.988088	0.548268	0.826738	0.160286	0.286454	0.39192	0.0687161	0.0136428	0.169217	0.34183	0.208498	0.115352	0.736585	0.801032	0.826738	0.591358	0.968241	0.95837	0.0879674	0.266785	0.0846484	0.938129	0.445811	0.215221	0.374812	0.213538	0.695441	0.182845	0.0972733	0.358113	0.324285	0.660544	0.120419	0.355214	0.321662	0.542597	0.00826737	0.185978	0.2418	0.188787	0.594235	0.500824	0.266785
r indicates Spearman's correlation coefficient between ARG copy number and relative abundance of bacterial group at order level. Red hilight indicates positive correlation. Yellow hilight indicates significant correlation (p<0.05). Minor bacterial groups (detected in ≦50% samples) are omitted.
[truncated: 17 more columns]
