# Supplementary material for: Aerobic Composting and Anaerobic Digestion Decrease the Copy Numbers of Antibiotic-Resistant Genes and the Levels of Lactose-Degrading Enterobacteriaceae in Dairy Farms in Hokkaido, Japan
Source: Front Microbiol. 2021 Sep 30;12:737420. doi: 10.3389/fmicb.2021.737420 (PMC8515179; doi:10.3389/fmicb.2021.737420)
Supplement: Supplementary file 4 [file Table_8.xlsx]

## Sheet: Table S8
TableS8. Residual concentration (ng/L) of some antimicrobials in liquid from anaerobic digestion before and after treatments.
			Minocycline	Oxytetracycline	Tetracycline	Chlortetracycline	Doxycycline	Ciprofloxacin	Enrofloxacin	Ofloxacin	Norfloxacin	Carbadox	Virginiamycin	Nalidixic acid	Sulfapyridine	Sulfamethoxazole	Sulfamerazine	Sulfathiazine	Sulfamethazine	Sulfamethoxazole	Sulfadimethixine	Azithromycin	Tylosin	Erythromycin	Clarithromycin	Roxithromycin	Trimethoprim	Lincomycin
Farm A	Spring	Pre	NA	NA	NA	NA	NA	NA	NA	NA	NA	NA	NA	NA	NA	NA	NA	NA	NA	NA	NA	NA	NA	NA	NA	NA	NA	NA
		Post	162.036	527.946	0	698.369	0	0	0	0	0	0	0	1339.66	71.7861	0	0	0	0	808.721	82.1565	13.2264	0	28.6478	11.8559	0	0	70.3602
	Summer	Pre	NA	NA	NA	NA	NA	NA	NA	NA	NA	NA	NA	NA	NA	NA	NA	NA	NA	NA	NA	NA	NA	NA	NA	NA	NA	NA
		Post	0	0	0	0	0	0	0	0	0	0	0	0	0	190.701	0	0	0	484.244	0	0	0	0	0	19.8528	0	203.891
	Autumn	Pre	2375.48	0	0	0	0	0	0	2.70782	0	0	0	0	0	0	0	0	0	0	17.4391	73.0397	0	0	0	0	0	0
		Post	2105.44	0	0	0	0	0	0	32.7343	0	0	62.3147	0	8.70585	37.425	12.4688	0	0	96.0717	0	178.743	0	0	0.547448	1.86725	32.5924	153.209
	Winter	Pre	1212.74	0	0	0	0	0	0	10.973	2891.03	0	0	0	0	0	0	0	0	0	33.2174	23.8982	0	3.40042	0	0	0	0
		Post	3792.43	0	0	0	0	0	0	0	0	0	0	0	0	31.0732	0	0	0	0	16.9819	45.2401	0	0	0	0	0	117.853
Farm B	Spring	Pre	NA	NA	NA	NA	NA	NA	NA	NA	NA	NA	NA	NA	NA	NA	NA	NA	NA	NA	NA	NA	NA	NA	NA	NA	NA	NA
		Post	157.692	408.115	0	0	0	0	0	19.958	0	0	236.265	300.424	0	0	0	0	10.1508	0	0	0	0	11.3941	0	4.02216	0	299.238
	Summer	Pre	NA	NA	NA	NA	NA	NA	NA	NA	NA	NA	NA	NA	NA	NA	NA	NA	NA	NA	NA	NA	NA	NA	NA	NA	NA	NA
		Post	0	460.132	0	0	0	0	0	0	0	0	0	1721.34	0	0	0	0	0	0	0	0	0	0	0	0	0	323.149
	Autumn	Pre	NA	NA	NA	NA	NA	NA	NA	NA	NA	NA	NA	NA	NA	NA	NA	NA	NA	NA	NA	NA	NA	NA	NA	NA	NA	NA
		Post	771.626	256.125	0	0	670.733	0	0	8.28897	0	0	44.1347	0	0	0	0	0	0	0	0	102.119	28.5132	0	0.274308	2.02269	0	45.9627
	Winter	Pre	NA	NA	NA	NA	NA	NA	NA	NA	NA	NA	NA	NA	NA	NA	NA	NA	NA	NA	NA	NA	NA	NA	NA	NA	NA	NA
		Post	701.988	0	0	0	1573.39	0	0	0	569.85	0	26.4515	0	0	0	0	0	0	0	0	25.6361	0	0	0	2.84316	0	46.6011
Farm D	Spring	Pre	NA	NA	NA	NA	NA	NA	NA	NA	NA	NA	NA	NA	NA	NA	NA	NA	NA	NA	NA	NA	NA	NA	NA	NA	NA	NA
		Post	203.434	859.896	417.48	463.535	0	0	0	16.1885	0	31.0371	426.595	1093.48	17.2357	0	0	0	0	42.1242	0	0	74.9395	0	0	0	0	27.0906
	Summer	Pre	NA	NA	NA	NA	NA	NA	NA	NA	NA	NA	NA	NA	NA	NA	NA	NA	NA	NA	NA	NA	NA	NA	NA	NA	NA	NA
		Post	0	3926.78	0	0	0	0	0	0	0	0	0	547.555	0	0	0	0	0	0	0	0	89.0836	0	0	0	0	0
	Autumn	Pre	NA	NA	NA	NA	NA	NA	NA	NA	NA	NA	NA	NA	NA	NA	NA	NA	NA	NA	NA	NA	NA	NA	NA	NA	NA	NA
		Post	946.512	1138.88	0	0	0	0	18.8673	0	0	0	0	0	0	0	0	0	0	0	0	10.6944	6.70689	0	0	0	0	0
	Winter	Pre	NA	NA	NA	NA	NA	NA	NA	NA	NA	NA	NA	NA	NA	NA	NA	NA	NA	NA	NA	NA	NA	NA	NA	NA	NA	NA
		Post	0	1256.43	0	776.84	988.322	0	0	0	0	0	39.0976	22.876	0	0	0	0	0	0	0	54.7173	0	0	1.17044	4.08215	0	13.7888
Yellow highlight indicate detection value. Grey highlight indicates under detection limit.
NA, not applicable. Most of the pre-treatment liquid-anaerobic ditgestion samples were not applicable. Because, these samples contained big particle, which inhibit the LC analysis.
